# Supplementary material for: Evolution of H6N6 viruses in China between 2014 and 2019 involves multiple reassortment events
Source: Emerg Microbes Infect. 2024 Apr 6;13(1):2341142. doi: 10.1080/22221751.2024.2341142 (PMC11041520; doi:10.1080/22221751.2024.2341142)
Supplement: Supplement_Data [file TEMI_A_2341142_SM6980.xls]

## Sheet: Data Supplementary 1
Supplementary Data 1. The detailed accession numbers of the isolated whole-genome sequences.
Isolate_Id	PB2 Segment_Id	PB1 Segment_Id	PA Segment_Id	HA Segment_Id	NP Segment_Id	NA Segment_Id	MP Segment_Id	NS Segment_Id	Isolate_Name	Subtype	Location	Host	Isolate_Submitter	Submitting_Lab	Originating_Lab	Collection_Date	Update_Date	Submission_Date
EPI_ISL_18300549	EPI2756615|A/goose/Anhui/AH55/2016	EPI2756616|A/goose/Anhui/AH55/2016	EPI2756622|A/goose/Anhui/AH55/2016	EPI2756617|A/goose/Anhui/AH55/2016	EPI2756621|A/goose/Anhui/AH55/2016	EPI2756618|A/goose/Anhui/AH55/2016	EPI2756620|A/goose/Anhui/AH55/2016	EPI2756619|A/goose/Anhui/AH55/2016	A/goose/Anhui/AH55/2016	A / H6N6	Asia / China / Anhui Province	Goose	Du Yingying (Lanzhou Veterinary Research Institute)	Lanzhou Veterinary Research Institute	Lanzhou Veterinary Research Institute	2016-04-10	2023-09-25	2023-09-25
EPI_ISL_18300553	EPI2756651|A/goose/Hunan/HN244/2017	EPI2756650|A/goose/Hunan/HN244/2017	EPI2756649|A/goose/Hunan/HN244/2017	EPI2756653|A/goose/Hunan/HN244/2017	EPI2756648|A/goose/Hunan/HN244/2017	EPI2756647|A/goose/Hunan/HN244/2017	EPI2756654|A/goose/Hunan/HN244/2017	EPI2756652|A/goose/Hunan/HN244/2017	A/goose/Hunan/HN244/2017	A / H6N6	Asia / China / Hunan Province	Goose	Du Yingying (Lanzhou Veterinary Research Institute)	Lanzhou Veterinary Research Institute	Lanzhou Veterinary Research Institute	2017-11-13	2023-09-25	2023-09-25
EPI_ISL_18300554	EPI2756655|A/goose/Hunan/HN246/2017	EPI2756662|A/goose/Hunan/HN246/2017	EPI2756661|A/goose/Hunan/HN246/2017	EPI2756657|A/goose/Hunan/HN246/2017	EPI2756660|A/goose/Hunan/HN246/2017	EPI2756659|A/goose/Hunan/HN246/2017	EPI2756658|A/goose/Hunan/HN246/2017	EPI2756656|A/goose/Hunan/HN246/2017	A/goose/Hunan/HN246/2017	A / H6N6	Asia / China / Hunan Province	Goose	Du Yingying (Lanzhou Veterinary Research Institute)	Lanzhou Veterinary Research Institute	Lanzhou Veterinary Research Institute	2017-11-13	2023-09-25	2023-09-25
EPI_ISL_18300543	EPI2756573|A/goose/Anhui/39/2016	EPI2756574|A/goose/Anhui/39/2016	EPI2756575|A/goose/Anhui/39/2016	EPI2756576|A/goose/Anhui/39/2016	EPI2756577|A/goose/Anhui/39/2016	EPI2756578|A/goose/Anhui/39/2016	EPI2756579|A/goose/Anhui/39/2016	EPI2756580|A/goose/Anhui/39/2016	A/goose/Anhui/39/2016	A / H6N6	Asia / China / Hunan Province	Goose	Du Yingying (Lanzhou Veterinary Research Institute)	Lanzhou Veterinary Research Institute	Lanzhou Veterinary Research Institute	2016-04-09	2023-09-25	2023-09-25
EPI_ISL_18300552	EPI2756641|A/goose/Hunan/HN242/2017	EPI2756640|A/goose/Hunan/HN242/2017	EPI2756639|A/goose/Hunan/HN242/2017	EPI2756643|A/goose/Hunan/HN242/2017	EPI2756646|A/goose/Hunan/HN242/2017	EPI2756645|A/goose/Hunan/HN242/2017	EPI2756644|A/goose/Hunan/HN242/2017	EPI2756642|A/goose/Hunan/HN242/2017	A/goose/Hunan/HN242/2017	A / H6N6	Asia / China / Hunan Province	Goose	Du Yingying (Lanzhou Veterinary Research Institute)	Lanzhou Veterinary Research Institute	Lanzhou Veterinary Research Institute	2017-11-13	2023-09-25	2023-09-25
EPI_ISL_18300545	EPI2756583|A/goose/Anhui/AH51/2016	EPI2756584|A/goose/Anhui/AH51/2016	EPI2756585|A/goose/Anhui/AH51/2016	EPI2756586|A/goose/Anhui/AH51/2016	EPI2756603|A/goose/Anhui/AH51/2016	EPI2756604|A/goose/Anhui/AH51/2016	EPI2756605|A/goose/Anhui/AH51/2016	EPI2756606|A/goose/Anhui/AH51/2016	A/goose/Anhui/AH51/2016	A / H6N6	Asia / China / Anhui Province	Goose	Du Yingying (Lanzhou Veterinary Research Institute)	Lanzhou Veterinary Research Institute	Lanzhou Veterinary Research Institute	2016-04-09	2023-09-25	2023-09-25
EPI_ISL_18300548	EPI2756607|A/goose/Anhui/52/2016	EPI2756612|A/goose/Anhui/52/2016	EPI2756611|A/goose/Anhui/52/2016	EPI2756613|A/goose/Anhui/52/2016	EPI2756610|A/goose/Anhui/52/2016	EPI2756614|A/goose/Anhui/52/2016	EPI2756609|A/goose/Anhui/52/2016	EPI2756608|A/goose/Anhui/52/2016	A/goose/Anhui/52/2016	A / H6N6	Asia / China / Anhui Province	Goose	Du Yingying (Lanzhou Veterinary Research Institute)	Lanzhou Veterinary Research Institute	Lanzhou Veterinary Research Institute	2016-04-09	2023-09-25	2023-09-25
EPI_ISL_18300550	EPI2756623|A/goose/Hunan/HN240/2017	EPI2756630|A/goose/Hunan/HN240/2017	EPI2756629|A/goose/Hunan/HN240/2017	EPI2756624|A/goose/Hunan/HN240/2017	EPI2756628|A/goose/Hunan/HN240/2017	EPI2756626|A/goose/Hunan/HN240/2017	EPI2756627|A/goose/Hunan/HN240/2017	EPI2756625|A/goose/Hunan/HN240/2017	A/goose/Hunan/HN240/2017	A / H6N6	Asia / China / Hunan Province	Goose	Du Yingying (Lanzhou Veterinary Research Institute)	Lanzhou Veterinary Research Institute	Lanzhou Veterinary Research Institute	2017-11-13	2023-09-25	2023-09-25
EPI_ISL_18300551	EPI2756631|A/goose/Hunan/HN241/2017	EPI2756638|A/goose/Hunan/HN241/2017	EPI2756637|A/goose/Hunan/HN241/2017	EPI2756633|A/goose/Hunan/HN241/2017	EPI2756636|A/goose/Hunan/HN241/2017	EPI2756635|A/goose/Hunan/HN241/2017	EPI2756634|A/goose/Hunan/HN241/2017	EPI2756632|A/goose/Hunan/HN241/2017	A/goose/Hunan/HN241/2017	A / H6N6	Asia / China / Hunan Province	Goose	Du Yingying (Lanzhou Veterinary Research Institute)	Lanzhou Veterinary Research Institute	Lanzhou Veterinary Research Institute	2017-11-13	2023-09-25	2023-09-25
EPI_ISL_18300555	EPI2756663|A/goose/Hunan/HN247/2017	EPI2756670|A/goose/Hunan/HN247/2017	EPI2756669|A/goose/Hunan/HN247/2017	EPI2756665|A/goose/Hunan/HN247/2017	EPI2756668|A/goose/Hunan/HN247/2017	EPI2756667|A/goose/Hunan/HN247/2017	EPI2756666|A/goose/Hunan/HN247/2017	EPI2756664|A/goose/Hunan/HN247/2017	A/goose/Hunan/HN247/2017	A / H6N6	Asia / China / Hunan Province	Goose	Du Yingying (Lanzhou Veterinary Research Institute)	Lanzhou Veterinary Research Institute	Lanzhou Veterinary Research Institute	2017-11-13	2023-09-25	2023-09-25
EPI_ISL_18300556	EPI2756671|A/goose/Hunan/HN268/2017	EPI2756678|A/goose/Hunan/HN268/2017	EPI2756677|A/goose/Hunan/HN268/2017	EPI2756673|A/goose/Hunan/HN268/2017	EPI2756676|A/goose/Hunan/HN268/2017	EPI2756675|A/goose/Hunan/HN268/2017	EPI2756674|A/goose/Hunan/HN268/2017	EPI2756672|A/goose/Hunan/HN268/2017	A/goose/Hunan/HN268/2017	A / H6N6	Asia / China / Hunan Province	Goose	Du Yingying (Lanzhou Veterinary Research Institute)	Lanzhou Veterinary Research Institute	Lanzhou Veterinary Research Institute	2017-11-12	2023-09-25	2023-09-25
EPI_ISL_18300557	EPI2756686|A/chicken/Anhui/AH183/2015	EPI2756685|A/chicken/Anhui/AH183/2015	EPI2756684|A/chicken/Anhui/AH183/2015	EPI2756681|A/chicken/Anhui/AH183/2015	EPI2756683|A/chicken/Anhui/AH183/2015	EPI2756682|A/chicken/Anhui/AH183/2015	EPI2756679|A/chicken/Anhui/AH183/2015	EPI2756680|A/chicken/Anhui/AH183/2015	A/chicken/Anhui/AH183/2015	A / H6N6	Asia / China / Anhui Province	Chicken	Du Yingying (Lanzhou Veterinary Research Institute)	Lanzhou Veterinary Research Institute	Lanzhou Veterinary Research Institute	2015-01-05	2023-09-25	2023-09-25
EPI_ISL_18300525	EPI2756429|A/duck/Anhui/58/2016	EPI2756430|A/duck/Anhui/58/2016	EPI2756431|A/duck/Anhui/58/2016	EPI2756432|A/duck/Anhui/58/2016	EPI2756433|A/duck/Anhui/58/2016	EPI2756435|A/duck/Anhui/58/2016	EPI2756434|A/duck/Anhui/58/2016	EPI2756436|A/duck/Anhui/58/2016	A/duck/Anhui/58/2016	A / H6N6	Asia / China / Gansu Province	Duck	Du Yingying (Lanzhou Veterinary Research Institute)	Lanzhou Veterinary Research Institute	Lanzhou Veterinary Research Institute	2016-04-08	2023-09-25	2023-09-25
EPI_ISL_18300528	EPI2756453|A/duck/Hunan/3/2018	EPI2756454|A/duck/Hunan/3/2018	EPI2756455|A/duck/Hunan/3/2018	EPI2756456|A/duck/Hunan/3/2018	EPI2756457|A/duck/Hunan/3/2018	EPI2756458|A/duck/Hunan/3/2018	EPI2756459|A/duck/Hunan/3/2018	EPI2756460|A/duck/Hunan/3/2018	A/duck/Hunan/3/2018	A / H6N6	Asia / China / Hunan Province	Duck	Du Yingying (Lanzhou Veterinary Research Institute)	Lanzhou Veterinary Research Institute	Lanzhou Veterinary Research Institute	2018-11-09	2023-09-25	2023-09-25
EPI_ISL_18300529	EPI2756461|A/duck/Hunan/4/2018	EPI2756462|A/duck/Hunan/4/2018	EPI2756463|A/duck/Hunan/4/2018	EPI2756464|A/duck/Hunan/4/2018	EPI2756465|A/duck/Hunan/4/2018	EPI2756466|A/duck/Hunan/4/2018	EPI2756467|A/duck/Hunan/4/2018	EPI2756468|A/duck/Hunan/4/2018	A/duck/Hunan/4/2018	A / H6N6	Asia / China / Hunan Province	Duck	Du Yingying (Lanzhou Veterinary Research Institute)	Lanzhou Veterinary Research Institute	Lanzhou Veterinary Research Institute	2018-11-09	2023-09-25	2023-09-25
EPI_ISL_18300530	EPI2756469|A/duck/Hunan/HN123/2014	EPI2756475|A/duck/Hunan/HN123/2014	EPI2756476|A/duck/Hunan/HN123/2014	EPI2756474|A/duck/Hunan/HN123/2014	EPI2756471|A/duck/Hunan/HN123/2014	EPI2756473|A/duck/Hunan/HN123/2014	EPI2756470|A/duck/Hunan/HN123/2014	EPI2756472|A/duck/Hunan/HN123/2014	A/duck/Hunan/HN123/2014	A / H6N6	Asia / China / Hunan Province	Duck	Du Yingying (Lanzhou Veterinary Research Institute)	Lanzhou Veterinary Research Institute	Lanzhou Veterinary Research Institute	2014-11-17	2023-09-25	2023-09-25
EPI_ISL_18300533	EPI2756493|A/duck/Hunan/HN209/2017	EPI2756494|A/duck/Hunan/HN209/2017	EPI2756495|A/duck/Hunan/HN209/2017	EPI2756496|A/duck/Hunan/HN209/2017	EPI2756497|A/duck/Hunan/HN209/2017	EPI2756498|A/duck/Hunan/HN209/2017	EPI2756499|A/duck/Hunan/HN209/2017	EPI2756500|A/duck/Hunan/HN209/2017	A/duck/Hunan/HN209/2017	A / H6N6	Asia / China / Hunan Province	Duck	Du Yingying (Lanzhou Veterinary Research Institute)	Lanzhou Veterinary Research Institute	Lanzhou Veterinary Research Institute	2017-11-09	2023-09-25	2023-09-25
EPI_ISL_18300534	EPI2756501|A/duck/Hunan/HN213/2017	EPI2756502|A/duck/Hunan/HN213/2017	EPI2756503|A/duck/Hunan/HN213/2017	EPI2756504|A/duck/Hunan/HN213/2017	EPI2756505|A/duck/Hunan/HN213/2017	EPI2756506|A/duck/Hunan/HN213/2017	EPI2756507|A/duck/Hunan/HN213/2017	EPI2756508|A/duck/Hunan/HN213/2017	A/duck/Hunan/HN213/2017	A / H6N6	Asia / China / Hunan Province	Duck	Du Yingying (Lanzhou Veterinary Research Institute)	Lanzhou Veterinary Research Institute	Lanzhou Veterinary Research Institute	2017-11-09	2023-09-25	2023-09-25
EPI_ISL_18300540	EPI2756549|A/duck/Hunan/HN283/2017	EPI2756550|A/duck/Hunan/HN283/2017	EPI2756551|A/duck/Hunan/HN283/2017	EPI2756552|A/duck/Hunan/HN283/2017	EPI2756553|A/duck/Hunan/HN283/2017	EPI2756554|A/duck/Hunan/HN283/2017	EPI2756555|A/duck/Hunan/HN283/2017	EPI2756556|A/duck/Hunan/HN283/2017	A/duck/Hunan/HN283/2017	A / H6N6	Asia / China / Hunan Province	Duck	Du Yingying (Lanzhou Veterinary Research Institute)	Lanzhou Veterinary Research Institute	Lanzhou Veterinary Research Institute	2017-11-12	2023-09-25	2023-09-25
EPI_ISL_18300541	EPI2756557|A/duck/Hunan/HN284/2017	EPI2756558|A/duck/Hunan/HN284/2017	EPI2756559|A/duck/Hunan/HN284/2017	EPI2756560|A/duck/Hunan/HN284/2017	EPI2756561|A/duck/Hunan/HN284/2017	EPI2756562|A/duck/Hunan/HN284/2017	EPI2756563|A/duck/Hunan/HN284/2017	EPI2756564|A/duck/Hunan/HN284/2017	A/duck/Hunan/HN284/2017	A / H6N6	Asia / China / Hunan Province	Duck	Du Yingying (Lanzhou Veterinary Research Institute)	Lanzhou Veterinary Research Institute	Lanzhou Veterinary Research Institute	2017-11-12	2023-09-25	2023-09-25
EPI_ISL_18300537	EPI2756525|A/duck/Hunan/HN236/2017	EPI2756526|A/duck/Hunan/HN236/2017	EPI2756527|A/duck/Hunan/HN236/2017	EPI2756528|A/duck/Hunan/HN236/2017	EPI2756529|A/duck/Hunan/HN236/2017	EPI2756530|A/duck/Hunan/HN236/2017	EPI2756531|A/duck/Hunan/HN236/2017	EPI2756532|A/duck/Hunan/HN236/2017	A/duck/Hunan/HN236/2017	A / H6N6	Asia / China / Hunan Province	Duck	Du Yingying (Lanzhou Veterinary Research Institute)	Lanzhou Veterinary Research Institute	Lanzhou Veterinary Research Institute	2017-11-10	2023-09-25	2023-09-25
EPI_ISL_18300527	EPI2756445|A/duck/Hunan/1/2018	EPI2756446|A/duck/Hunan/1/2018	EPI2756447|A/duck/Hunan/1/2018	EPI2756448|A/duck/Hunan/1/2018	EPI2756449|A/duck/Hunan/1/2018	EPI2756450|A/duck/Hunan/1/2018	EPI2756451|A/duck/Hunan/1/2018	EPI2756452|A/duck/Hunan/1/2018	A/duck/Hunan/1/2018	A / H6N6	Asia / China / Hunan Province	Duck	Du Yingying (Lanzhou Veterinary Research Institute)	Lanzhou Veterinary Research Institute	Lanzhou Veterinary Research Institute	2018-11-09	2023-09-25	2023-09-25
EPI_ISL_18300532	EPI2756485|A/duck/Hunan/HN193/2017	EPI2756486|A/duck/Hunan/HN193/2017	EPI2756487|A/duck/Hunan/HN193/2017	EPI2756488|A/duck/Hunan/HN193/2017	EPI2756489|A/duck/Hunan/HN193/2017	EPI2756490|A/duck/Hunan/HN193/2017	EPI2756491|A/duck/Hunan/HN193/2017	EPI2756492|A/duck/Hunan/HN193/2017	A/duck/Hunan/HN193/2017	A / H6N6	Asia / China / Hunan Province	Duck	Du Yingying (Lanzhou Veterinary Research Institute)	Lanzhou Veterinary Research Institute	Lanzhou Veterinary Research Institute	2017-11-08	2023-09-25	2023-09-25
EPI_ISL_18300535	EPI2756509|A/duck/Hunan/HN233/2017	EPI2756510|A/duck/Hunan/HN233/2017	EPI2756511|A/duck/Hunan/HN233/2017	EPI2756512|A/duck/Hunan/HN233/2017	EPI2756513|A/duck/Hunan/HN233/2017	EPI2756514|A/duck/Hunan/HN233/2017	EPI2756515|A/duck/Hunan/HN233/2017	EPI2756516|A/duck/Hunan/HN233/2017	A/duck/Hunan/HN233/2017	A / H6N6	Asia / China / Hunan Province	Duck	Du Yingying (Lanzhou Veterinary Research Institute)	Lanzhou Veterinary Research Institute	Lanzhou Veterinary Research Institute	2017-11-09	2023-09-25	2023-09-25
EPI_ISL_18300526	EPI2756437|A/duck/Anhui/59/2016	EPI2756438|A/duck/Anhui/59/2016	EPI2756439|A/duck/Anhui/59/2016	EPI2756440|A/duck/Anhui/59/2016	EPI2756441|A/duck/Anhui/59/2016	EPI2756442|A/duck/Anhui/59/2016	EPI2756443|A/duck/Anhui/59/2016	EPI2756444|A/duck/Anhui/59/2016	A/duck/Anhui/59/2016	A / H6N6	Asia / China / Anhui Province	Duck	Du Yingying (Lanzhou Veterinary Research Institute)	Lanzhou Veterinary Research Institute	Lanzhou Veterinary Research Institute	2016-04-08	2023-09-25	2023-09-25
EPI_ISL_18300531	EPI2756477|A/duck/Hunan/HN127/2014	EPI2756478|A/duck/Hunan/HN127/2014	EPI2756479|A/duck/Hunan/HN127/2014	EPI2756480|A/duck/Hunan/HN127/2014	EPI2756481|A/duck/Hunan/HN127/2014	EPI2756482|A/duck/Hunan/HN127/2014	EPI2756483|A/duck/Hunan/HN127/2014	EPI2756484|A/duck/Hunan/HN127/2014	A/duck/Hunan/HN127/2014	A / H6N6	Asia / China / Hunan Province	Duck	Du Yingying (Lanzhou Veterinary Research Institute)	Lanzhou Veterinary Research Institute	Lanzhou Veterinary Research Institute	2014-11-18	2023-09-25	2023-09-25
EPI_ISL_18300536	EPI2756517|A/duck/Hunan/HN235/2017	EPI2756518|A/duck/Hunan/HN235/2017	EPI2756519|A/duck/Hunan/HN235/2017	EPI2756520|A/duck/Hunan/HN235/2017	EPI2756521|A/duck/Hunan/HN235/2017	EPI2756522|A/duck/Hunan/HN235/2017	EPI2756523|A/duck/Hunan/HN235/2017	EPI2756524|A/duck/Hunan/HN235/2017	A/duck/Hunan/HN235/2017	A / H6N6	Asia / China / Hunan Province	Duck	Du Yingying (Lanzhou Veterinary Research Institute)	Lanzhou Veterinary Research Institute	Lanzhou Veterinary Research Institute	2017-11-10	2023-09-25	2023-09-25
EPI_ISL_18300538	EPI2756533|A/duck/Hunan/HN238/2017	EPI2756534|A/duck/Hunan/HN238/2017	EPI2756535|A/duck/Hunan/HN238/2017	EPI2756536|A/duck/Hunan/HN238/2017	EPI2756537|A/duck/Hunan/HN238/2017	EPI2756538|A/duck/Hunan/HN238/2017	EPI2756539|A/duck/Hunan/HN238/2017	EPI2756540|A/duck/Hunan/HN238/2017	A/duck/Hunan/HN238/2017	A / H6N6	Asia / China / Hunan Province	Duck	Du Yingying (Lanzhou Veterinary Research Institute)	Lanzhou Veterinary Research Institute	Lanzhou Veterinary Research Institute	2017-11-11	2023-09-25	2023-09-25
EPI_ISL_18300539	EPI2756541|A/duck/Hunan/HN277/2017	EPI2756542|A/duck/Hunan/HN277/2017	EPI2756543|A/duck/Hunan/HN277/2017	EPI2756544|A/duck/Hunan/HN277/2017	EPI2756545|A/duck/Hunan/HN277/2017	EPI2756546|A/duck/Hunan/HN277/2017	EPI2756547|A/duck/Hunan/HN277/2017	EPI2756548|A/duck/Hunan/HN277/2017	A/duck/Hunan/HN277/2017	A / H6N6	Asia / China / Hunan Province	Duck	Du Yingying (Lanzhou Veterinary Research Institute)	Lanzhou Veterinary Research Institute	Lanzhou Veterinary Research Institute	2017-11-11	2023-09-25	2023-09-25
EPI_ISL_18300542	EPI2756565|A/duck/Hunan/HN288/2017	EPI2756566|A/duck/Hunan/HN288/2017	EPI2756567|A/duck/Hunan/HN288/2017	EPI2756568|A/duck/Hunan/HN288/2017	EPI2756570|A/duck/Hunan/HN288/2017	EPI2756569|A/duck/Hunan/HN288/2017	EPI2756571|A/duck/Hunan/HN288/2017	EPI2756572|A/duck/Hunan/HN288/2017	A/duck/Hunan/HN288/2017	A / H6N6	Asia / China / Hunan Province	Duck	Du Yingying (Lanzhou Veterinary Research Institute)	Lanzhou Veterinary Research Institute	Lanzhou Veterinary Research Institute	2017-11-12	2023-09-25	2023-09-25

## Sheet: Data Supplementary 2
Data Supplementary 2. The genotype distribution according to the ML trees of eight segment groups.
Isolate_Name	PB2 Segment	PB1 Segment	PA Segment	HA Segment	NP Segment	NA Segment	MP Segment	NS Segment	Collection_Date	Location	Host	Genotype
A/duck/Shantou/1984/2007	G1	G1	G1	G4	G8	G4	G4	G6	2007	Shantou	duck	G1
A/duck/Yunnan/1330/2007	G1	G3	G2	G1	G4	G2	G6	G3	2007	Yunnan	duck	G2
A/duck/Eastern/China/11/2009	G1	G4	G2	G1	G7	G3	G6	G2	2009	Eastern China	duck	G3
A/duck/Eastern/China/3/2009	G1	G4	G2	G1	G7	G3	G6	G2	2009	Eastern China	duck	G3
A/duck/Eastern/China/4/2009	G1	G4	G2	G1	G7	G3	G6	G2	2009	Eastern China	duck	G3
A/duck/Eastern/China/5/2009	G1	G4	G2	G1	G7	G3	G6	G2	2009	Eastern China	duck	G3
A/duck/Eastern/China/6/2009	G1	G4	G2	G1	G7	G3	G6	G2	2009	Eastern China	duck	G3
A/duck/Eastern/China/7/2009	G1	G4	G2	G1	G7	G3	G6	G2	2009	Eastern China	duck	G3
A/duck/Eastern/China/8/2009	G1	G4	G2	G1	G7	G3	G6	G2	2009	Eastern China	duck	G3
A/duck/Eastern/China/9/2009	G1	G4	G2	G1	G7	G3	G6	G2	2009	Eastern China	duck	G3
A/duck/Jiangsu/022/2009	G1	G4	G2	G1	G7	G3	G6	G2	2009	Jiangsu	duck	G3
A/swine/Yangzhou/080/2009	G1	G4	G2	G1	G7	G3	G6	G2	2009	Yangzhou	swine	G3
A/duck/Eastern/China/10/2009	G1	G4	G2	G1	G7	G3	G6	G2	2009	Eastern China	duck	G3
A/duck/Eastern/China/13/2010	G1	G4	G2	G1	G7	G5	G6	G2	2010	Eastern China	duck	G4
A/duck/Eastern/China/14/2010	G1	G4	G2	G1	G7	G5	G6	G2	2010	Eastern China	duck	G4
A/duck/Eastern/China/16/2010	G1	G4	G2	G1	G7	G5	G6	G2	2010	Eastern China	duck	G4
A/goose/Eastern/China/17/2010	G1	G4	G2	G1	G7	G5	G6	G2	2010	Eastern China	goose	G4
A/chicken/Zhejiang/727028/2014	G1	G5	G3	G6	G5	G11	G6	G2	2014	Zhejiang	chicken	G5
A/chicken/Zhejiang/727009/2014	G1	G5	G3	G10	G5	G11	G6	G2	2014	Zhejiang	chicken	G6
A/chicken/Zhejiang/727023/2014	G1	G5	G3	G10	G5	G11	G6	G2	2014	Zhejiang	chicken	G6
A/duck/Hubei/ZYSYF8/2015	G1	G5	G5	G10	G5	G7	G6	G2	2015	Hubei	duck	G7
A/environment/Guangdong/HZ057/2013	G1	G6	G1	G4	G8	G4	G4	G6	2013	Guangdong	environment	G8
A/swine/Guangdong/K6/2010	G1	G6	G1	G4	G8	G4	G4	G7	2010	Guangdong	swine	G9
A/duck/Fujian/8349/2007	G1	G7	G1	G4	G11	G7	G6	G7	2007	Fujian	duck	G10
A/duck/Ganzhou/GZ148/2016	G1	G7	G2	G10	G5	G11	G6	G2	2016	Ganzhou	duck	G11
A/chicken/Hunan/S4495/2010	G1	G7	G5	G10	G3	G8	G6	G3	2010	Hunan	chicken	G12
A/duck/Shantou/14543/2006	G2	G6	G3	G4	G3	G5	G6	G7	2006	Shantou	duck	G13
A/duck/Shantou/1165/2006	G3	G7	G2	G9	G9	G5	G6	G5	2006	Shantou	duck	G14
A/Muscovy/duck/Fujian/FZ01/2008	G4	G6	G1	G7	G9	G1	G4	G7	2008	Fujian	Muscovy duck	G15
A/duck/Fujian/958/2006	G4	G7	G1	G6	G10	G7	G4	G7	2006	Fujian	duck	G16
A/duck/Fujian/5498/2006	G4	G7	G1	G6	G10	G7	G5	G7	2006	Fujian	duck	G17
A/duck/Fujian/6955/2006	G4	G7	G1	G6	G10	G7	G6	G4	2006	Fujian	duck	G18
A/duck/Fujian/8807/2006	G4	G7	G1	G6	G10	G7	G6	G7	2006	Fujian	duck	G19
A/duck/Fujian/3796/2006	G4	G7	G1	G6	G10	G7	G6	G7	2006	Fujian	duck	G19
A/duck/Fujian/10950/2006	G4	G7	G1	G6	G10	G7	G6	G7	2006	Fujian	duck	G19
A/duck/Fujian/1641/2006	G4	G7	G1	G6	G10	G7	G6	G7	2006	Fujian	duck	G19
A/duck/Fujian/1651/2006	G4	G7	G1	G6	G10	G7	G6	G7	2006	Fujian	duck	G19
A/duck/Fujian/1674/2006	G4	G7	G1	G6	G10	G7	G6	G7	2006	Fujian	duck	G19
A/duck/Fujian/6708/2006	G4	G7	G1	G6	G10	G7	G6	G7	2006	Fujian	duck	G19
A/duck/Fujian/2606/2006	G4	G7	G1	G6	G10	G7	G6	G7	2006	Fujian	duck	G19
A/duck/Fujian/2854/2006	G4	G7	G1	G6	G10	G7	G6	G7	2006	Fujian	duck	G19
A/duck/Fujian/11418/2006	G4	G7	G1	G6	G11	G7	G6	G7	2006	Fujian	duck	G20
A/duck/Fujian/1565/2007	G4	G7	G1	G6	G11	G7	G6	G7	2007	Fujian	duck	G20
A/duck/Fujian/679/2007	G4	G7	G1	G6	G11	G7	G6	G7	2007	Fujian	duck	G20
A/duck/Fujian/331/2007	G4	G7	G1	G6	G11	G7	G6	G7	2007	Fujian	duck	G20
A/duck/Fujian/378/2007	G4	G7	G2	G1	G2	G7	G6	G1	2007	Fujian	duck	G21
A/duck/Fujian/1879/2007	G4	G7	G2	G4	G11	G7	G6	G7	2007	Fujian	duck	G22
A/duck/Fujian/6605/2006	G4	G7	G2	G6	G10	G7	G6	G7	2006	Fujian	duck	G23
A/duck/Fujian/9062/2006	G4	G7	G2	G6	G10	G7	G6	G7	2006	Fujian	duck	G23
A/duck/Fujian/3354/2006	G4	G7	G2	G6	G10	G7	G6	G7	2006	Fujian	duck	G23
A/duck/Fujian/10774/2006	G4	G7	G2	G6	G11	G7	G6	G7	2006	Fujian	duck	G24
A/duck/Fujian/603/2007	G4	G7	G2	G6	G11	G7	G6	G7	2007	Fujian	duck	G24
A/duck/Guangdong/S4251/2010	G5	G6	G1	G4	G8	G4	G4	G6	2010	Guangdong	duck	G25
A/duck/Guangdong/S1419/2011	G5	G6	G1	G4	G8	G4	G4	G6	2011	Guangdong	duck	G25
A/chicken/Zhejiang/110144/2015	G5	G6	G1	G10	G8	G4	G4	G7	2015	Zhejiang	chicken	G26
A/environment/Fujian/05.07/FZHenE/2015	G5	G6	G1	G10	G8	G4	G4	G7	2015	Fujian	environment	G26
A/chicken/Zhejiang/110102/2015	G5	G6	G1	G10	G8	G4	G4	G7	2015	Zhejiang	chicken	G26
A/chicken/Zhejiang/74154/2015	G5	G6	G1	G10	G8	G4	G5	G7	2015	Zhejiang	chicken	G27
A/duck/Fujian/2018/2007	G5	G7	G1	G1	G2	G7	G6	G1	2007	Fujian	duck	G28
A/duck/Fujian/7818/2007	G5	G7	G1	G2	G1	G7	G6	G7	2007	Fujian	duck	G29
A/duck/Fujian/7794/2007	G5	G7	G1	G3	G2	G7	G3	G7	2007	Fujian	duck	G30
A/duck/Fujian/5784/2007	G5	G7	G1	G4	G11	G7	G6	G7	2007	Fujian	duck	G31
A/duck/Fujian/7093/2007	G5	G7	G1	G4	G11	G7	G6	G7	2007	Fujian	duck	G31
A/duck/Fujian/1804/2007	G5	G7	G1	G4	G11	G7	G6	G7	2007	Fujian	duck	G31
A/duck/Fujian/2749/2007	G5	G7	G1	G4	G11	G7	G6	G7	2007	Fujian	duck	G31
A/duck/Fujian/2984/2007	G5	G7	G1	G4	G11	G7	G6	G7	2007	Fujian	duck	G31
A/duck/Fujian/4020/2007	G5	G7	G1	G4	G11	G7	G6	G7	2007	Fujian	duck	G31
A/duck/Fujian/6567/2007	G5	G7	G1	G4	G11	G7	G6	G7	2007	Fujian	duck	G31
A/duck/Fujian/6841/2007	G5	G7	G1	G4	G11	G7	G6	G7	2007	Fujian	duck	G31
A/duck/Fujian/2060/2007	G5	G7	G1	G4	G11	G7	G6	G7	2007	Fujian	duck	G31
A/duck/Fujian/2087/2007	G5	G7	G1	G4	G11	G7	G6	G7	2007	Fujian	duck	G31
A/duck/Fujian/2356/2007	G5	G7	G1	G4	G11	G7	G6	G7	2007	Fujian	duck	G31
A/duck/Fujian/2787/2007	G5	G7	G1	G4	G11	G7	G6	G7	2007	Fujian	duck	G31
A/duck/Fujian/3059/2007	G5	G7	G1	G4	G11	G7	G6	G7	2007	Fujian	duck	G31
A/duck/Fujian/3076/2007	G5	G7	G1	G4	G11	G7	G6	G7	2007	Fujian	duck	G31
A/duck/Fujian/4224/2007	G5	G7	G1	G4	G11	G7	G6	G7	2007	Fujian	duck	G31
A/duck/Fujian/4652/2007	G5	G7	G1	G4	G11	G7	G6	G7	2007	Fujian	duck	G31
A/duck/Fujian/4676/2007	G5	G7	G1	G4	G11	G7	G6	G7	2007	Fujian	duck	G31
A/duck/Fujian/4936/2007	G5	G7	G1	G4	G11	G7	G6	G7	2007	Fujian	duck	G31
A/duck/Fujian/4952/2007	G5	G7	G1	G4	G11	G7	G6	G7	2007	Fujian	duck	G31
A/duck/Fujian/5813/2007	G5	G7	G1	G4	G11	G7	G6	G7	2007	Fujian	duck	G31
A/duck/Fujian/6598/2007	G5	G7	G1	G4	G11	G7	G6	G7	2007	Fujian	duck	G31
A/duck/Fujian/7119/2007	G5	G7	G1	G4	G11	G7	G6	G7	2007	Fujian	duck	G31
A/duck/Fujian/8320/2007	G5	G7	G1	G4	G11	G7	G6	G7	2007	Fujian	duck	G31
A/duck/Fujian/7585/2007	G5	G7	G1	G4	G11	G7	G6	G7	2007	Fujian	duck	G31
A/duck/Fujian/7844/2007	G5	G7	G1	G4	G11	G7	G6	G7	2007	Fujian	duck	G31
A/duck/Fujian/3264/2007	G5	G7	G2	G1	G1	G7	G3	G1	2007	Fujian	duck	G32
A/duck/Shantou/494/2007	G5	G7	G2	G4	G3	G5	G6	G7	2007	Shantou	duck	G33
A/duck/Fujian/2321/2007	G5	G7	G2	G4	G11	G7	G6	G7	2007	Fujian	duck	G34
A/duck/Fujian/2278/2007	G5	G7	G2	G4	G11	G7	G6	G7	2007	Fujian	duck	G34
A/duck/Fujian/2483/2007	G5	G7	G2	G4	G11	G7	G6	G7	2007	Fujian	duck	G34
A/duck/Fujian/5429/2007	G5	G7	G2	G4	G11	G7	G6	G7	2007	Fujian	duck	G34
A/duck/Fujian/5474/2007	G5	G7	G2	G4	G11	G7	G6	G7	2007	Fujian	duck	G34
A/duck/Fujian/7130/2007	G5	G7	G2	G4	G11	G7	G6	G7	2007	Fujian	duck	G34
A/duck/Guangxi/2281/2007	G6	G6	G3	G6	G8	G6	G6	G2	2007	Guangxi	duck	G35
A/duck/Shantou/358/2007	G6	G7	G1	G4	G3	G5	G6	G7	2007	Shantou	duck	G36
A/duck/Shantou/5041/2006	G6	G7	G1	G4	G9	G5	G6	G7	2006	Shantou	duck	G37
A/duck/Shantou/5051/2006	G6	G7	G1	G4	G9	G5	G6	G7	2006	Shantou	duck	G37
A/duck/Shantou/10143/2006	G6	G7	G3	G6	G3	G5	G6	G7	2006	Shantou	duck	G38
A/chicken/Guangdong/S1311/2010	G7	G2	G5	G5	G3	G7	G1	G3	2010	Guangdong	chicken	G39
A/duck/Hubei/5/2010	G7	G5	G2	G9	G3	G5	G6	G7	2010	Hubei	duck	G40
A/duck/Hubei/10/2010	G7	G5	G2	G9	G3	G5	G6	G7	2010	Hubei	duck	G40
A/duck/Hubei/2/2010	G7	G5	G2	G9	G3	G5	G6	G7	2010	Hubei	duck	G40
A/chicken/Guangxi/S4381/2010	G7	G5	G2	G9	G3	G7	G6	G7	2010	Guangxi	chicken	G41
A/duck/Guangxi/S4111/2010	G7	G5	G2	G9	G3	G7	G6	G7	2010	Guangxi	duck	G41
A/turtledove/Wuhan/HKBJ62/2015	G7	G5	G2	G10	G5	G7	G6	G2	2015	Wuhan	turtledove	G42
A/piGon/Guangxi/161/2014	G7	G5	G2	G10	G8	G7	G6	G2	2014	Guangxi	piGon	G43
A/duck/Guangdong/S1663/2009	G7	G5	G3	G4	G3	G5	G6	G7	2009	Guangdong	duck	G44
A/duck/Guangdong/S3073/2010	G7	G5	G3	G5	G3	G7	G6	G7	2010	Guangdong	duck	G45
A/duck/Shantou/2962/2007	G7	G5	G3	G6	G3	G5	G6	G2	2007	Shantou	duck	G46
A/chicken/Hunan/S3003/2009	G7	G5	G3	G10	G5	G5	G2	G7	2009	Hunan	chicken	G47
A/duck/Guangdong/S1155/2011	G7	G5	G3	G10	G5	G7	G6	G2	2011	Guangdong	duck	G48
A/goose/Guangdong/S4362/2009	G7	G5	G5	G5	G3	G7	G6	G2	2009	Guangdong	goose	G49
A/duck/Zhejiang/S1023/2010	G7	G5	G5	G5	G3	G7	G6	G2	2010	Zhejiang	duck	G49
A/chicken/Guangdong/S1414/2010	G7	G5	G5	G5	G3	G7	G6	G7	2010	Guangdong	chicken	G50
A/duck/Guangdong/S3180/2010	G7	G5	G5	G6	G3	G7	G6	G7	2010	Guangdong	duck	G51
A/duck/Shantou/1240/2007	G7	G6	G1	G4	G3	G5	G6	G2	2007	Shantou	duck	G52
A/environment/Guangdong/GZ090/2013	G7	G6	G2	G4	G3	G7	G6	G2	2013	Guangdong	environment	G53
A/duck/Eastern/China/48/2010	G7	G6	G2	G10	G5	G7	G6	G2	2010	Eastern China	duck	G54
A/chicken/Eastern/China/49/2010	G7	G6	G2	G10	G5	G7	G6	G2	2010	Eastern China	chicken	G54
A/duck/Zhejiang/S4204/2010	G7	G6	G2	G10	G3	G7	G6	G7	2010	Zhejiang	duck	G55
A/wild/duck/Shantou/9466/2006	G7	G6	G3	G8	G3	G5	G6	G7	2006	Shantou	wild duck	G56
A/duck/Hunan/S1661/2012	G7	G6	G3	G10	G5	G7	G6	G2	2012	Hunan	duck	G57
A/duck/Shantou/18088/2006	G7	G7	G1	G4	G3	G5	G3	G7	2006	Shantou	duck	G58
A/duck/Shantou/4129/2006	G7	G7	G1	G4	G3	G5	G6	G7	2006	Shantou	duck	G59
A/duck/Jiangxi/10304/2013	G7	G7	G2	G10	G5	G7	G6	G2	2013	Jiangxi	duck	G60
A/duck/Shantou/7429/2006	G7	G7	G3	G4	G3	G5	G6	G2	2006	Shantou	duck	G61
A/duck/Shantou/14841/2006	G7	G7	G3	G4	G3	G5	G6	G7	2006	Shantou	duck	G61
A/duck/Shantou/17058/2006	G7	G7	G3	G4	G3	G5	G6	G7	2006	Shantou	duck	G61
A/duck/Shantou/18729/2006	G7	G7	G3	G4	G3	G5	G6	G7	2006	Shantou	duck	G61
A/duck/Shantou/4636/2006	G7	G7	G3	G4	G3	G5	G6	G7	2006	Shantou	duck	G61
A/duck/Shantou/19597/2006	G7	G7	G3	G4	G3	G5	G6	G7	2006	Shantou	duck	G61
A/duck/Shantou/17036/2006	G7	G7	G3	G4	G3	G5	G6	G7	2006	Shantou	duck	G61
A/duck/Shantou/17081/2006	G7	G7	G3	G4	G3	G5	G6	G7	2006	Shantou	duck	G61
A/duck/Shantou/2798/2006	G7	G7	G3	G6	G3	G5	G6	G7	2006	Shantou	duck	G62
A/wild/duck/Shantou/2441/2006	G7	G7	G3	G6	G3	G5	G6	G7	2006	Shantou	wild duck	G62
A/duck/Hunan/S4273/2010	G7	G7	G3	G10	G5	G7	G6	G2	2010	Hunan	duck	G63
A/environment/Guangdong/SW099/2013	G7	G7	G5	G10	G5	G10	G6	G2	2013	Guangdong	environment	G64
A/goose/Hunan/HN268/2017	G8	G5	G1	G4	G3	G7	G6	G2	2017	Hunan	goose	G65
A/chicken/Zhejiang/514132/2015	G8	G5	G2	G1	G7	G7	G6	G2	2015	Zhejiang	chicken	G66
A/chicken/Zhejiang/514158/2015	G8	G5	G2	G1	G7	G7	G6	G2	2015	Zhejiang	chicken	G66
A/duck/Hunan/HN236/2017	G8	G5	G2	G10	G8	G11	G8	G2	2017	Hunan	duck	G67
A/duck/Guangdong/S4018/2010	G8	G5	G3	G4	G3	G7	G6	G2	2010	Guangdong	duck	G68
A/duck/Guangdong/S3225/2010	G8	G5	G3	G4	G3	G7	G6	G7	2010	Guangdong	duck	G69
A/duck/Zhejiang/S1134/2011	G8	G5	G3	G4	G3	G7	G6	G7	2011	Zhejiang	duck	G69
A/chicken/Anhui/AH183/2015	G8	G5	G5	G10	G5	G7	G6	G2	2015	Anhui	chicken	G70
A/environment/Guangdong/GZ523/2013	G8	G5	G5	G10	G5	G10	G6	G2	2013	Guangdong	environment	G71
A/environment/Guangdong/GZ533/2013	G8	G5	G5	G10	G5	G10	G6	G2	2013	Guangdong	environment	G71
A/environment/Guangdong/HZ058/2013	G8	G5	G5	G10	G5	G10	G6	G2	2013	Guangdong	environment	G71
A/environment/Guangdong/HZ092/2013	G8	G5	G5	G10	G5	G10	G6	G2	2013	Guangdong	environment	G71
A/environment/Guangdong/HZ117/2013	G8	G5	G5	G10	G5	G10	G6	G2	2013	Guangdong	environment	G71
A/environment/Guangdong/HZ120/2013	G8	G5	G5	G10	G5	G10	G6	G2	2013	Guangdong	environment	G71
A/duck/Hunan/HN209/2017	G8	G5	G5	G10	G6	G11	G6	G2	2017	Hunan	duck	G72
A/duck/Anhui/AH58/2016	G8	G6	G1	G10	G8	G4	G4	G2	2016	Anhui	duck	G73
A/goose/Anhui/AH51/2016	G8	G6	G1	G10	G8	G4	G4	G2	2016	Anhui	goose	G73
A/goose/Anhui/AH52/2016	G8	G6	G1	G10	G8	G4	G4	G2	2016	Anhui	goose	G73
A/duck/Anhui/AH59/2016	G8	G6	G1	G10	G8	G4	G4	G7	2016	Anhui	duck	G74
A/duck/Guangdong/S3468/2010	G8	G6	G3	G4	G3	G7	G6	G7	2010	Guangdong	duck	G75
A/duck/Guangxi/GXd/4/2009	G8	G6	G3	G4	G6	G5	G6	G3	2009	Guangxi	duck	G76
A/duck/Hunan/HN123/2014	G8	G6	G4	G10	G5	G7	G6	G2	2014	Hunan	duck	G77
A/duck/Guangxi.10/JX028/2015	G8	G6	G5	G4	G8	G10	G6	G2	2015	Guangxi	duck	G78
A/duck/Hunan/HN127/2014	G8	G6	G5	G10	G5	G7	G6	G2	2014	Hunan	duck	G79
A/duck/Fujian/2281/2006	G8	G7	G1	G6	G10	G7	G6	G7	2006	Fujian	duck	G80
A/chicken/Zhejiang/234/2016	G8	G7	G1	G10	G8	G4	G4	G2	2016	Zhejiang	chicken	G81
A/goose/Anhui/AH39/2016	G8	G7	G1	G10	G8	G4	G4	G2	2016	Anhui	goose	G81
A/goose/Anhui/AH55/2016	G8	G7	G1	G10	G8	G4	G4	G2	2016	Anhui	goose	G81
A/duck/Guangxi/GXd/7/2011	G8	G7	G2	G9	G3	G7	G6	G7	2011	Guangxi	duck	G82
A/duck/Guizhou/013/2014	G8	G7	G2	G10	G3	G9	G6	G2	2014	Guizhou	duck	G83
A/duck/Guangdong/04.23/DGQTSJ136/P/2015	G8	G7	G2	G10	G5	G9	G6	G2	2015	Guangdong	duck	G84
A/chicken/Zhejiang/727019/2014	G8	G7	G2	G10	G5	G11	G6	G2	2014	Zhejiang	chicken	G85
A/chicken/Zhejiang/727029/2014	G8	G7	G2	G10	G5	G11	G6	G2	2014	Zhejiang	chicken	G85
A/chicken/Zhejiang/727001/2014	G8	G7	G2	G10	G5	G11	G6	G2	2014	Zhejiang	chicken	G85
A/chicken/Zhejiang/727018/2014	G8	G7	G2	G10	G5	G11	G6	G2	2014	Zhejiang	chicken	G85
A/duck/Hunan/HN238/2017	G8	G7	G2	G10	G8	G11	G6	G2	2017	Hunan	duck	G86
A/goose/Hunan/HN242/2017	G8	G7	G2	G10	G8	G11	G6	G2	2017	Hunan	goose	G86
A/goose/Hunan/HN247/2017	G8	G7	G2	G10	G8	G11	G6	G2	2017	Hunan	goose	G86
A/goose/Hunan/HN244/2017	G8	G7	G2	G10	G8	G11	G6	G2	2017	Hunan	goose	G86
A/duck/Hunan/HN233/2017	G8	G7	G2	G10	G8	G11	G7	G2	2017	Hunan	duck	G87
A/duck/Hunan/HN235/2017	G8	G7	G2	G10	G8	G11	G8	G2	2017	Hunan	duck	G88
A/duck/Hunan/HN213/2017	G8	G7	G2	G10	G8	G11	G8	G2	2017	Hunan	duck	G88
A/goose/Hunan/HN246/2017	G8	G7	G2	G10	G8	G11	G8	G2	2017	Hunan	goose	G88
A/duck/Hunan/HN284/2017	G8	G7	G2	G10	G11	G10	G6	G2	2017	Hunan	duck	G89
A/duck/Hunan/HN288/2017	G8	G7	G2	G10	G11	G10	G6	G2	2017	Hunan	duck	G89
A/goose/Hunan/HN240/2017	G8	G7	G2	G10	G11	G11	G6	G2	2017	Hunan	goose	G90
A/goose/Hunan/HN241/2017	G8	G7	G2	G10	G11	G11	G6	G2	2017	Hunan	goose	G90
A/duck/Hunan/1/2018	G8	G7	G2	G10	G11	G11	G6	G2	2018	Hunan	duck	G90
A/chicken/Guangxi/S4029/2010	G8	G7	G3	G4	G3	G5	G6	G7	2010	Guangxi	chicken	G91
A/environment/Guangdong/SW070/2013	G8	G7	G5	G4	G5	G10	G6	G2	2013	Guangdong	environment	G92
A/duck/Jiangxi/01.14/NCJD072/P/2015	G8	G7	G5	G10	G5	G9	G6	G2	2015	Jiangxi	duck	G93
A/duck/Guangdong/02.11/DGCPLB005/P/2015	G8	G7	G5	G10	G5	G9	G6	G2	2015	Guangdong	duck	G93
A/duck/Guangdong/02.11/DGCPSJ007/P/2015	G8	G7	G5	G10	G5	G9	G6	G2	2015	Guangdong	duck	G93
A/duck/Hunan/HN283/2017	G8	G7	G5	G10	G5	G10	G6	G2	2017	Hunan	duck	G94
A/duck/Hunan/04.14/YYGK439/1/P/2015	G8	G7	G5	G10	G5	G11	G6	G2	2015	Hunan	duck	G95
A/duck/Hunan/HN193/2017	G8	G7	G5	G10	G5	G11	G6	G2	2017	Hunan	duck	G95
A/duck/Ganzhou/GZ151/2016	G8	G7	G5	G10	G8	G11	G6	G2	2016	Ganzhou	duck	G96
A/duck/Hunan/HN277/2017	G8	G7	G5	G10	G11	G10	G6	G2	2017	Hunan	duck	G97
A/duck/Hunan/3/2018	G8	G7	G5	G10	G11	G11	G6	G2	2018	Hunan	duck	G98
A/duck/Hunan/4/2018	G8	G7	G5	G10	G11	G11	G6	G2	2018	Hunan	duck	G98
G:Group
G: Genotype		`

## Sheet: Data Supplementary 3
Supplementary Data 3. The highest nucleotide identity of 8 segments of the 30 H6N6 AIVs within the database.
NO.	Isolate_Name	HA Segment	Identity	NA Segment	Identity	PB2 Segment	Identity	PB1 Segment	Identity	PA Segment	Identity	NP Segment	Identity	M Segment	Identity	NS Segment	Identity
1	A/duck/Hunan/HN123/2014(H6N6)	A/duck/Zhejiang/S1023/2010(H6N6)	0.9688	A/turtledove/Wuhan/HKBJ62/2015(H6N6)	0.9958	A/duck/Yamagata/061004/2014(H6N6)	0.9939	A/duck/Hunan/S1284/2009(H6N2)	0.9863	A/chicken/China/X2224/2015(H6N6)	0.9898	A/duck/Yamagata/061004/2014(H6N6)	0.9967	A/turtledove/Wuhan/HKBJ62/2015(H6N6)	0.9939	A/duck/Guangxi/132/2013(H6N2)	0.9976
2	A/duck/Hunan/HN127/2014(H6N6)	A/Duck/China/GX1167/2014(H6N6)	0.9912	A/turtledove/Wuhan/HKBJ62/2015(H6N6)	0.9965	A/duck/Yamagata/061004/2014(H6N6)	0.9939	A/duck/Hunan/S1284/2009(H6N2)	0.9863	A/duck/Yamagata/061004/2014(H6N6)	0.9898	A/duck/Yamagata/061004/2014(H6N6)	0.9973	A/turtledove/Wuhan/HKBJ62/2015(H6N6)	0.9919	A/chicken/Ganzhou/GZ21/2015(H5N6)	0.9964
3	A/chicken/Anhui/AH183/2015(H6N6)	A/duck/Yamagata/061004/2014(H6N6)	0.9918	A/duck/Fujian/6159/2007(H6N6)	0.9774	A/duck/Yamagata/061004/2014(H6N6)	0.9965	A/duck/Yamagata/061004/2014(H6N6)	0.9952	A/chicken/Zhejiang/727023/2014(H6N6)	0.993	A/duck/Zhejiang/77174/2014(H6N2)	0.9946	A/chicken/Zhejiang/77025/2014(H6N2)	0.998	A/chicken/Zhejiang/514132/2015(H6N6)	0.9952
4	A/goose/Anhui/39/2016(H6N6)	A/chicken/China/Y052/2013(H6N6)	0.9965	A/chicken/Zhejiang/234/2016(H6N6)	0.9928	A/chicken/Zhejiang/217/2016(H5N2)	0.9978	A/Duck/China/X1369/2016(H6N6)	0.9987	A/chicken/China/X2224/2015(H6N6)	0.9954	A/chicken/Zhejiang/110144/2015(H6N6)	0.9953	A/chicken/Zhejiang/234/2016(H6N6)	0.9969	A/chicken/China/X2224/2015(H6N6)	0.994
5	A/goose/Anhui/51/2016(H6N6)	A/chicken/China/Y052/2013(H6N6)	0.9959	A/chicken/Zhejiang/74154/2015(H6N6)	0.9971	A/chicken/Zhejiang/217/2016(H5N2)	0.9974	A/chicken/Zhejiang/74154/2015(H6N6)	0.9925	A/Duck/China/X1369/2016(H6N6)	0.9944	A/chicken/Zhejiang/110144/2015(H6N6)	0.9926	A/chicken/Zhejiang/74154/2015(H6N6)	0.9949	A/chicken/China/X2224/2015(H6N6)	0.9964
6	A/goose/Anhui/52/2016(H6N6)	A/chicken/China/Y052/2013(H6N6)	0.9965	A/chicken/Zhejiang/234/2016(H6N6)	0.9978	A/chicken/Ganzhou/GZ79/2016(H7N9)	0.9349	A/chicken/Zhejiang/74154/2015(H6N6)	0.9454	A/Duck/China/X1369/2016(H6N6)	0.9944	A/chicken/Zhejiang/110144/2015(H6N6)	0.9926	A/chicken/China/X2224/2015(H6N6)	0.9939	A/chicken/China/X2224/2015(H6N6)	0.9952
7	A/goose/Anhui/55/2016(H6N6)	A/chicken/China/Y052/2013(H6N6)	0.9965	A/chicken/Zhejiang/74154/2015(H6N6)	0.9964	A/chicken/Zhejiang/217/2016(H5N2)	0.9974	A/chicken/Zhejiang/234/2016(H6N6)	0.9947	A/Duck/China/X1369/2016(H6N6)	0.9944	A/chicken/Zhejiang/110144/2015(H6N6)	0.9926	A/chicken/Zhejiang/74154/2015(H6N6)	0.9949	A/chicken/China/X2224/2015(H6N6)	0.9964
8	A/duck/Anhui/58/2016(H6N6)	A/chicken/China/Y052/2013(H6N6)	0.9971	A/chicken/Zhejiang/74154/2015(H6N6)	0.9971	A/chicken/Zhejiang/217/2016(H5N2)	0.9969	A/chicken/Zhejiang/74154/2015(H6N6)	0.9881	A/chicken/China/X2224/2015(H6N6)	0.9963	A/chicken/China/X2224/2015(H6N6)	0.9973	/chicken/Zhejiang/234/2016(H6N6)	0.998	A/chicken/China/X2224/2015(H6N6)	0.9964
9	A/duck/Anhui/59/2016(H6N6)	A/chicken/China/Y052/2013(H6N6)	0.9965	A/chicken/Zhejiang/234/2016(H6N6)	0.9928	A/chicken/Zhejiang/217/2016(H5N2)	0.9969	A/chicken/Zhejiang/74154/2015(H6N6)	0.9881	A/chicken/Zhejiang/110144/2015(H6N6)	0.9907	A/chicken/Zhejiang/110144/2015(H6N6)	0.9926	A/chicken/China/X2224/2015(H6N6)	0.9939	A/chicken/Zhejiang/74154/2015(H6N6)	0.9952
10	A/duck/Hunan/HN193/2017(H6N6)	A/duck/Ganzhou/GZ151/2016(H6N6)	0.9853	A/duck/Ganzhou/GZ151/2016(H6N6)	0.9837	A/Duck/China/GZ2162/2014(H6N8)	0.9789	A/duck/Ganzhou/GZ151/2016(H6N6)	0.993	A/duck/Ganzhou/GZ148/2016(H6N6)	0.9893	A/duck/Ganzhou/GZ148/2016(H6N6)	0.9893	A/duck/Ganzhou/GZ151/2016(H6N6)	0.9837	A/duck/Jiangxi/10304/2013(H6N6)	0.9988
11	A/duck/Hunan/HN209/2017(H6N6)	A/duck/Ganzhou/GZ151/2016(H6N6)	0.9853	A/duck/Ganzhou/GZ148/2016(H6N6)	0.9851	A/Duck/China/GZ2162/2014(H6N8)	0.988	A/duck/Guangdong/S3180/2010(H6N6)	0.9793	A/duck/Ganzhou/GZ148/2016(H6N6)	0.9898	A/duck/Guangdong/S4040/2011(H4N2)	0.9806	A/duck/Ganzhou/GZ151/2016(H6N6)	0.9807	A/chicken/China/X2224/2015(H6N6)	0.9892
12	A/duck/Hunan/HN213/2017(H6N6)	A/duck/Jiangxi/10304/2013(H6N6)	0.9712	A/duck/Ganzhou/GZ148/2016(H6N6)	0.9844	A/Duck/China/GZ2162/2014(H6N8)	0.982	A/duck/Ganzhou/GZ151/2016(H6N6)	0.9925	A/duck/Ganzhou/GZ148/2016(H6N6)	0.9921	A/duck/Ganzhou/GZ151/2016(H6N6)	0.9926	A/duck/Ganzhou/GZ151/2016(H6N6)	0.9929	A/chicken/China/X2224/2015(H6N6)	0.9916
13	A/duck/Hunan/HN233/2017(H6N6)	A/duck/Jiangxi/10304/2013(H6N6)	0.9659	A/duck/Ganzhou/GZ148/2016(H6N6)	0.9837	A/Duck/China/GZ2162/2014(H6N8)	0.9829	A/duck/Ganzhou/GZ151/2016(H6N6)	0.993	A/duck/Ganzhou/GZ148/2016(H6N6)	0.9916	A/duck/Ganzhou/GZ151/2016(H6N6)	0.9926	A/duck/Ganzhou/GZ151/2016(H6N6)	0.9939	A/chicken/Ganzhou/GZ21/2015(H5N6)	0.9952
14	A/duck/Hunan/HN235/2017(H6N6)	A/duck/Jiangxi/10304/2013(H6N6)	0.9659	A/duck/Ganzhou/GZ148/2016(H6N6)	0.9837	A/Duck/China/GZ2162/2014(H6N8)	0.9829	A/duck/Ganzhou/GZ151/2016(H6N6)	0.993	A/duck/Ganzhou/GZ148/2016(H6N6)	0.9916	A/duck/Ganzhou/GZ151/2016(H6N6)	0.9926	A/duck/Ganzhou/GZ151/2016(H6N6)	0.9919	A/chicken/China/X2224/2015(H6N6)	0.9904
15	A/duck/Hunan/HN236/2017(H6N6)	A/duck/Jiangxi/10304/2013(H6N6)	0.9682	A/duck/Ganzhou/GZ148/2016(H6N6)	0.9844	A/Duck/China/GZ2162/2014(H6N8)	0.9829	A/duck/Guangdong/S3180/2010(H6N6)	0.9789	A/duck/Ganzhou/GZ148/2016(H6N6)	0.9921	A/duck/Ganzhou/GZ151/2016(H6N6)	0.9926	A/duck/Ganzhou/GZ151/2016(H6N6)	0.9929	A/chicken/China/X2224/2015(H6N6)	0.9916
16	A/duck/Hunan/HN238/2017(H6N6)	A/duck/Jiangxi/10304/2013(H6N6)	0.9653	A/duck/Ganzhou/GZ148/2016(H6N6)	0.9837	A/Duck/China/GZ2162/2014(H6N8)	0.982	A/duck/Ganzhou/GZ151/2016(H6N6)	0.993	A/duck/Ganzhou/GZ148/2016(H6N6)	0.9916	A/duck/Ganzhou/GZ151/2016(H6N6)	0.992	A/duck/Ganzhou/GZ151/2016(H6N6)	0.9888	A/chicken/China/X2224/2015(H6N6)	0.9916
17	A/duck/Hunan/HN283/2017(H6N6)	A/duck/Ganzhou/GZ151/2016(H6N6)	0.9841	A/duck/Fujian/SD099/2017(H6N6)	0.9682	A/Duck/China/GZ2162/2014(H6N8)	0.9798	A/duck/Ganzhou/GZ151/2016(H6N6)	0.9859	A/chicken/China/X2224/2015(H6N6)	0.9888	A/duck/Ganzhou/GZ148/2016(H6N6)	0.988	A/duck/Ganzhou/GZ151/2016(H6N6)	0.9857	A/duck/Jiangxi/10304/2013(H6N6)	0.9964
18	A/duck/Hunan/HN284/2017(H6N6)	A/duck/Jiangxi/10304/2013(H6N6)	0.9677	A/duck/Fujian/SD099/2017(H6N6)	0.9682	A/Duck/China/GZ2162/2014(H6N8)	0.9807	A/duck/Ganzhou/GZ148/2016(H6N6)	0.9846	A/chicken/China/X2224/2015(H6N6)	0.9888	A/duck/Fujian/S1307/2017(H6N6)	0.9699	A/duck/Ganzhou/GZ151/2016(H6N6)	0.9878	/duck/Jiangxi/10304/2013(H6N6)	0.9988
19	A/duck/Hunan/HN288/2017(H6N6)	A/duck/Jiangxi/10304/2013(H6N6)	0.9671	A/duck/Fujian/SD099/2017(H6N6)	0.9689	A/Duck/China/GZ2162/2014(H6N8)	0.9794	A/duck/Ganzhou/GZ148/2016(H6N6)	0.9841	A/chicken/China/X2224/2015(H6N6)	0.9893	A/duck/Fujian/S1307/2017(H6N6)	0.9712	A/duck/Ganzhou/GZ151/2016(H6N6)	0.9878	A/duck/Jiangxi/10304/2013(H6N6)	0.9988
20	A/goose/Hunan/HN240/2017(H6N6)	A/duck/Jiangxi/10304/2013(H6N6)	0.9659	A/duck/Ganzhou/GZ148/2016(H6N6)	0.9844	A/Duck/China/GZ2162/2014(H6N8)	0.9829	A/duck/Ganzhou/GZ151/2016(H6N6)	0.993	A/duck/Ganzhou/GZ148/2016(H6N6)	0.9921	A/duck/Fujian/S1307/2017(H6N6)	0.9692	A/duck/Ganzhou/GZ151/2016(H6N6)	0.9868	A/chicken/China/X2224/2015(H6N6)	0.9904
21	A/goose/Hunan/HN241/2017(H6N6)	A/duck/Jiangxi/10304/2013(H6N6)	0.9688	A/duck/Ganzhou/GZ148/2016(H6N6)	0.9851	A/Duck/China/GZ2162/2014(H6N8)	0.982	A/duck/Ganzhou/GZ151/2016(H6N6)	0.993	A/duck/Ganzhou/GZ148/2016(H6N6)	0.9921	A/duck/Fujian/S1307/2017(H6N6)	0.9699	A/duck/Ganzhou/GZ151/2016(H6N6)	0.9857	A/chicken/China/X2224/2015(H6N6)	0.9916
22	A/goose/Hunan/HN242/2017(H6N6)	A/duck/Jiangxi/10304/2013(H6N6)	0.9665	A/duck/Ganzhou/GZ148/2016(H6N6)	0.9809	A/Duck/China/GZ2162/2014(H6N8)	0.9816	A/duck/Ganzhou/GZ151/2016(H6N6)	0.9855	A/duck/Ganzhou/GZ148/2016(H6N6)	0.9916	A/duck/Ganzhou/GZ151/2016(H6N6)	0.992	A/duck/Ganzhou/GZ151/2016(H6N6)	0.9878	A/chicken/China/X2224/2015(H6N6)	0.9916
23	A/goose/Hunan/HN244/2017(H6N6)	A/duck/Jiangxi/10304/2013(H6N6)	0.9659	A/duck/Ganzhou/GZ148/2016(H6N6)	0.9844	A/Duck/China/GZ2162/2014(H6N8)	0.9824	A/duck/Ganzhou/GZ151/2016(H6N6)	0.9925	A/duck/Ganzhou/GZ148/2016(H6N6)	0.9916	A/duck/Ganzhou/GZ151/2016(H6N6)	0.9926	A/duck/Ganzhou/GZ151/2016(H6N6)	0.9888	A/chicken/Ganzhou/GZ21/2015(H5N6)	0.9952
24	A/goose/Hunan/HN246/2017(H6N6)	A/duck/Jiangxi/10304/2013(H6N6)	0.97	A/duck/Ganzhou/GZ148/2016(H6N6)	0.9851	A/Duck/China/GZ2162/2014(H6N8)	0.982	A/duck/Ganzhou/GZ151/2016(H6N6)	0.993	A/duck/Ganzhou/GZ148/2016(H6N6)	0.9921	A/duck/Ganzhou/GZ151/2016(H6N6)	0.9913	A/duck/Ganzhou/GZ151/2016(H6N6)	0.9939	A/chicken/China/X2224/2015(H6N6)	0.9916
25	A/goose/Hunan/HN247/2017(H6N6)	A/duck/Jiangxi/10304/2013(H6N6)	0.9659	A/duck/Ganzhou/GZ148/2016(H6N6)	0.9837	A/Duck/China/GZ2162/2014(H6N8)	0.982	A/duck/Ganzhou/GZ151/2016(H6N6)	0.9925	/duck/Ganzhou/GZ148/2016(H6N6)	0.9921	A/duck/Ganzhou/GZ151/2016(H6N6)	0.9926	A/duck/Ganzhou/GZ151/2016(H6N6)	0.9878	A/chicken/China/X2224/2015(H6N6)	0.9916
26	A/goose/Hunan/HN268/2017(H6N6)	A/duck/Shantou/18088/2006(H6N6)	0.953	A/duck/Fujian/3242/2007(H6N6)	0.9476	A/Duck/China/Q032/2013(H6N2)	0.9758	A/Partridge/China/Y015/2013(H6N2)	0.9793	A/goose/China/GX1001/2013(H6N2)	0.9726	A/goose/Guangxi/128/2013(H6N2)	0.9766	A/duck/Guangdong/S3073/2010(H6N6)	0.9847	A/Duck/China/Q032/2013(H6N2)	0.9809
27	A/duck/Hunan/HN277/2017(H6N6)	A/duck/Ganzhou/GZ151/2016(H6N6)	0.9853	A/duck/Fujian/SD099/2017(H6N6)	0.9689	A/duck/Yamagata/061004/2014(H6N6)	0.9802	A/duck/Ganzhou/GZ148/2016(H6N6)	0.9841	A/chicken/China/X2224/2015(H6N6)	0.9898	A/duck/Fujian/S1307/2017(H6N6)	0.9705	A/duck/Ganzhou/GZ151/2016(H6N6)	0.9868	A/duck/Jiangxi/10304/2013(H6N6)	0.9988
28	A/duck/Hunan/1/2018(H6N6)	A/duck/Jiangxi/10304/2013(H6N6)	0.96	A/chicken/Zhejiang/727009/2014(H6N6)	0.9866	A/Duck/China/GZ2162/2014(H6N8)	0.9785	A/duck/Ganzhou/GZ151/2016(H6N6)	0.9837	A/chicken/China/X2224/2015(H6N6)	0.9861	A/duck/Fujian/S1307/2017(H6N6)	0.9685	A/duck/Ganzhou/GZ151/2016(H6N6)	0.9908	A/duck/Ganzhou/GZ151/2016(H6N6)	0.994
29	A/duck/Hunan/3/2018(H6N6)	A/duck/Ganzhou/GZ151/2016(H6N6)	0.9812	A/chicken/Zhejiang/727001/2014(H6N6)	0.9873	A/Duck/China/GZ2162/2014(H6N8)	0.9776	A/duck/Ganzhou/GZ151/2016(H6N6)	0.9846	A/chicken/China/X2224/2015(H6N6)	0.9842	A/duck/Fujian/S1307/2017(H6N6)	0.9685	A/duck/Ganzhou/GZ151/2016(H6N6)	0.9908	A/duck/Ganzhou/GZ151/2016(H6N6)	0.994
30	A/duck/Hunan/4/2018(H6N6)	A/duck/Ganzhou/GZ151/2016(H6N6)	0.98	A/chicken/Zhejiang/727001/2014(H6N6)	0.9873	A/Duck/China/GZ2162/2014(H6N8)	0.978	A/duck/Ganzhou/GZ151/2016(H6N6)	0.9837	A/chicken/China/X2224/2015(H6N6)	0.9837	A/duck/Fujian/S1307/2017(H6N6)	0.9692	A/duck/Ganzhou/GZ151/2016(H6N6)	0.9908	A/duck/Ganzhou/GZ151/2016(H6N6)	0.9952
